# Supplementary material for: gNODE: gLV model-informed neural ordinary differential equations for modeling microbial community dynamics
Source: Front Cell Infect Microbiol. 2026 Jul 6;16:1785750. doi: 10.3389/fcimb.2026.1785750 (PMC13381248; doi:10.3389/fcimb.2026.1785750)
Supplement: Supplementary file 2 [file Table1.xlsx]

## Sheet: SupplementaryTable1
Pi	P	SubjectN	Timepoint	gNODE vs pNODE	gNODE vs sRidge	pNODE vs sRidge
0	10	10	5	-0.259 [-0.309, -0.208]; q <0.001	-0.630 [-0.753, -0.507]; q <0.001	-0.371 [-0.503, -0.240]; q <0.001
0	10	10	10	-0.330 [-0.378, -0.283]; q <0.001	-0.170 [-0.198, -0.142]; q <0.001	0.160 [0.117, 0.203]; q <0.001
0	10	10	15	-0.318 [-0.366, -0.270]; q <0.001	-0.143 [-0.168, -0.117]; q <0.001	0.175 [0.133, 0.218]; q <0.001
0	10	10	20	-0.310 [-0.357, -0.263]; q <0.001	-0.122 [-0.147, -0.097]; q <0.001	0.188 [0.148, 0.228]; q <0.001
0	10	10	25	-0.297 [-0.345, -0.248]; q <0.001	-0.115 [-0.139, -0.092]; q <0.001	0.181 [0.143, 0.220]; q <0.001
0	10	20	5	-0.267 [-0.305, -0.229]; q <0.001	-0.732 [-1.012, -0.452]; q <0.001	-0.465 [-0.748, -0.182]; q 0.006
0	10	20	10	-0.349 [-0.393, -0.305]; q <0.001	-0.046 [-0.068, -0.023]; q 0.002	0.304 [0.272, 0.335]; q <0.001
0	10	20	15	-0.338 [-0.382, -0.293]; q <0.001	-0.030 [-0.053, -0.006]; q 0.023	0.308 [0.277, 0.340]; q <0.001
0	10	20	20	-0.329 [-0.373, -0.285]; q <0.001	-0.014 [-0.039, 0.010]; q 0.233	0.315 [0.285, 0.344]; q <0.001
0	10	20	25	-0.314 [-0.358, -0.271]; q <0.001	-0.004 [-0.029, 0.020]; q 0.741	0.310 [0.282, 0.339]; q <0.001
0.2	10	10	5	-0.289 [-0.316, -0.261]; q <0.001	-0.862 [-1.182, -0.543]; q <0.001	-0.574 [-0.896, -0.252]; q 0.003
0.2	10	10	10	-0.357 [-0.383, -0.331]; q <0.001	-0.188 [-0.220, -0.156]; q <0.001	0.169 [0.121, 0.216]; q <0.001
0.2	10	10	15	-0.347 [-0.373, -0.321]; q <0.001	-0.165 [-0.199, -0.130]; q <0.001	0.182 [0.132, 0.233]; q <0.001
0.2	10	10	20	-0.342 [-0.368, -0.316]; q <0.001	-0.149 [-0.187, -0.111]; q <0.001	0.193 [0.139, 0.246]; q <0.001
0.2	10	10	25	-0.327 [-0.353, -0.300]; q <0.001	-0.143 [-0.184, -0.102]; q <0.001	0.184 [0.127, 0.241]; q <0.001
0.2	10	20	5	-0.303 [-0.334, -0.273]; q <0.001	-1.580 [-3.216, 0.055]; q 0.063	-1.277 [-2.931, 0.377]; q 0.124
0.2	10	20	10	-0.389 [-0.422, -0.355]; q <0.001	-0.060 [-0.080, -0.040]; q <0.001	0.329 [0.279, 0.378]; q <0.001
0.2	10	20	15	-0.376 [-0.409, -0.343]; q <0.001	-0.045 [-0.068, -0.022]; q 0.002	0.332 [0.281, 0.383]; q <0.001
0.2	10	20	20	-0.367 [-0.399, -0.335]; q <0.001	-0.033 [-0.059, -0.008]; q 0.018	0.334 [0.282, 0.386]; q <0.001
0.2	10	20	25	-0.350 [-0.382, -0.318]; q <0.001	-0.024 [-0.053, 0.005]; q 0.098	0.326 [0.271, 0.380]; q <0.001
0.5	10	10	5	-0.264 [-0.302, -0.226]; q <0.001	-1.019 [-1.521, -0.516]; q 0.002	-0.755 [-1.279, -0.230]; q 0.011
0.5	10	10	10	-0.314 [-0.349, -0.279]; q <0.001	-0.170 [-0.224, -0.117]; q <0.001	0.144 [0.091, 0.196]; q <0.001
0.5	10	10	15	-0.305 [-0.340, -0.270]; q <0.001	-0.151 [-0.205, -0.096]; q <0.001	0.154 [0.099, 0.210]; q <0.001
0.5	10	10	20	-0.300 [-0.335, -0.266]; q <0.001	-0.131 [-0.187, -0.075]; q <0.001	0.170 [0.116, 0.223]; q <0.001
0.5	10	10	25	-0.289 [-0.324, -0.254]; q <0.001	-0.129 [-0.182, -0.076]; q <0.001	0.161 [0.107, 0.215]; q <0.001
0.5	10	20	5	-0.243 [-0.272, -0.215]; q <0.001	-0.779 [-1.012, -0.545]; q <0.001	-0.535 [-0.759, -0.311]; q <0.001
0.5	10	20	10	-0.306 [-0.332, -0.280]; q <0.001	-0.026 [-0.080, 0.029]; q 0.330	0.280 [0.231, 0.329]; q <0.001
0.5	10	20	15	-0.296 [-0.322, -0.270]; q <0.001	-0.013 [-0.067, 0.042]; q 0.640	0.283 [0.236, 0.331]; q <0.001
0.5	10	20	20	-0.290 [-0.316, -0.264]; q <0.001	-0.001 [-0.054, 0.052]; q 0.965	0.289 [0.243, 0.335]; q <0.001
0.5	10	20	25	-0.277 [-0.303, -0.251]; q <0.001	0.006 [-0.047, 0.058]; q 0.832	0.283 [0.237, 0.328]; q <0.001
0.8	10	10	5	-0.274 [-0.308, -0.241]; q <0.001	-0.728 [-0.973, -0.483]; q <0.001	-0.454 [-0.705, -0.203]; q 0.003
0.8	10	10	10	-0.328 [-0.367, -0.288]; q <0.001	-0.153 [-0.199, -0.108]; q <0.001	0.174 [0.120, 0.228]; q <0.001
0.8	10	10	15	-0.320 [-0.358, -0.281]; q <0.001	-0.136 [-0.182, -0.090]; q <0.001	0.184 [0.130, 0.238]; q <0.001
0.8	10	10	20	-0.315 [-0.354, -0.277]; q <0.001	-0.122 [-0.166, -0.078]; q <0.001	0.193 [0.139, 0.248]; q <0.001
0.8	10	10	25	-0.303 [-0.338, -0.268]; q <0.001	-0.119 [-0.163, -0.074]; q <0.001	0.185 [0.133, 0.236]; q <0.001
0.8	10	20	5	-0.276 [-0.312, -0.241]; q <0.001	-0.655 [-0.859, -0.452]; q <0.001	-0.379 [-0.581, -0.177]; q 0.003
0.8	10	20	10	-0.344 [-0.383, -0.305]; q <0.001	-0.027 [-0.063, 0.008]; q 0.124	0.317 [0.282, 0.351]; q <0.001
0.8	10	20	15	-0.335 [-0.374, -0.296]; q <0.001	-0.012 [-0.047, 0.023]; q 0.465	0.322 [0.289, 0.355]; q <0.001
0.8	10	20	20	-0.329 [-0.368, -0.290]; q <0.001	-0.002 [-0.036, 0.032]; q 0.907	0.327 [0.294, 0.360]; q <0.001
0.8	10	20	25	-0.315 [-0.354, -0.277]; q <0.001	0.004 [-0.030, 0.039]; q 0.797	0.320 [0.286, 0.353]; q <0.001
