# Supplementary material for: gNODE: gLV model-informed neural ordinary differential equations for modeling microbial community dynamics
Source: Front Cell Infect Microbiol. 2026 Jul 6;16:1785750. doi: 10.3389/fcimb.2026.1785750 (PMC13381248; doi:10.3389/fcimb.2026.1785750)
Supplement: Supplementary file 3 [file Table2.xlsx]

## Sheet: SupplementaryTable2
Pi	SubjectN	Timepoint	gNODE vs NODE	gNODE vs pNODE	pNODE vs NODE
0	10	5	-0.192 [-0.214, -0.170]; q <0.001	-0.532 [-0.582, -0.482]; q <0.001	0.340 [0.291, 0.388]; q <0.001
0	10	10	-0.188 [-0.209, -0.167]; q <0.001	-0.509 [-0.552, -0.465]; q <0.001	0.320 [0.276, 0.365]; q <0.001
0	10	15	-0.196 [-0.219, -0.173]; q <0.001	-0.525 [-0.572, -0.477]; q <0.001	0.329 [0.281, 0.376]; q <0.001
0	10	20	-0.197 [-0.220, -0.175]; q <0.001	-0.527 [-0.576, -0.478]; q <0.001	0.329 [0.280, 0.379]; q <0.001
0	10	25	-0.205 [-0.230, -0.180]; q <0.001	-0.545 [-0.600, -0.489]; q <0.001	0.339 [0.285, 0.393]; q <0.001
0	20	5	-0.088 [-0.103, -0.072]; q <0.001	-0.462 [-0.510, -0.414]; q <0.001	0.374 [0.333, 0.416]; q <0.001
0	20	10	-0.095 [-0.110, -0.080]; q <0.001	-0.460 [-0.507, -0.414]; q <0.001	0.365 [0.324, 0.406]; q <0.001
0	20	15	-0.098 [-0.113, -0.082]; q <0.001	-0.472 [-0.523, -0.422]; q <0.001	0.375 [0.332, 0.417]; q <0.001
0	20	20	-0.094 [-0.109, -0.079]; q <0.001	-0.476 [-0.527, -0.426]; q <0.001	0.382 [0.340, 0.425]; q <0.001
0	20	25	-0.096 [-0.115, -0.077]; q <0.001	-0.482 [-0.537, -0.427]; q <0.001	0.386 [0.340, 0.431]; q <0.001
0.2	10	5	-0.182 [-0.204, -0.160]; q <0.001	-0.523 [-0.586, -0.461]; q <0.001	0.341 [0.286, 0.397]; q <0.001
0.2	10	10	-0.171 [-0.191, -0.150]; q <0.001	-0.492 [-0.539, -0.445]; q <0.001	0.321 [0.282, 0.360]; q <0.001
0.2	10	15	-0.177 [-0.197, -0.156]; q <0.001	-0.507 [-0.559, -0.455]; q <0.001	0.331 [0.287, 0.374]; q <0.001
0.2	10	20	-0.179 [-0.200, -0.159]; q <0.001	-0.510 [-0.563, -0.456]; q <0.001	0.330 [0.286, 0.375]; q <0.001
0.2	10	25	-0.186 [-0.209, -0.163]; q <0.001	-0.528 [-0.591, -0.465]; q <0.001	0.342 [0.288, 0.396]; q <0.001
0.2	20	5	-0.080 [-0.088, -0.072]; q <0.001	-0.450 [-0.490, -0.409]; q <0.001	0.370 [0.331, 0.408]; q <0.001
0.2	20	10	-0.088 [-0.095, -0.081]; q <0.001	-0.445 [-0.476, -0.414]; q <0.001	0.357 [0.327, 0.387]; q <0.001
0.2	20	15	-0.090 [-0.097, -0.083]; q <0.001	-0.455 [-0.490, -0.420]; q <0.001	0.365 [0.332, 0.397]; q <0.001
0.2	20	20	-0.086 [-0.094, -0.079]; q <0.001	-0.457 [-0.495, -0.420]; q <0.001	0.371 [0.336, 0.406]; q <0.001
0.2	20	25	-0.087 [-0.094, -0.079]; q <0.001	-0.461 [-0.504, -0.419]; q <0.001	0.375 [0.335, 0.415]; q <0.001
0.5	10	5	-0.189 [-0.224, -0.155]; q <0.001	-0.517 [-0.571, -0.462]; q <0.001	0.327 [0.277, 0.378]; q <0.001
0.5	10	10	-0.183 [-0.216, -0.150]; q <0.001	-0.497 [-0.544, -0.450]; q <0.001	0.314 [0.273, 0.356]; q <0.001
0.5	10	15	-0.192 [-0.229, -0.156]; q <0.001	-0.513 [-0.564, -0.462]; q <0.001	0.321 [0.280, 0.361]; q <0.001
0.5	10	20	-0.197 [-0.237, -0.158]; q <0.001	-0.518 [-0.572, -0.464]; q <0.001	0.321 [0.281, 0.361]; q <0.001
0.5	10	25	-0.202 [-0.243, -0.160]; q <0.001	-0.535 [-0.597, -0.473]; q <0.001	0.333 [0.287, 0.380]; q <0.001
0.5	20	5	-0.085 [-0.092, -0.077]; q <0.001	-0.452 [-0.499, -0.405]; q <0.001	0.367 [0.322, 0.413]; q <0.001
0.5	20	10	-0.091 [-0.102, -0.081]; q <0.001	-0.449 [-0.489, -0.410]; q <0.001	0.358 [0.320, 0.396]; q <0.001
0.5	20	15	-0.094 [-0.105, -0.083]; q <0.001	-0.463 [-0.507, -0.419]; q <0.001	0.369 [0.327, 0.411]; q <0.001
0.5	20	20	-0.090 [-0.100, -0.080]; q <0.001	-0.469 [-0.514, -0.423]; q <0.001	0.379 [0.335, 0.422]; q <0.001
0.5	20	25	-0.092 [-0.103, -0.080]; q <0.001	-0.475 [-0.526, -0.423]; q <0.001	0.383 [0.335, 0.431]; q <0.001
0.8	10	5	-0.175 [-0.205, -0.145]; q <0.001	-0.512 [-0.558, -0.465]; q <0.001	0.337 [0.294, 0.379]; q <0.001
0.8	10	10	-0.172 [-0.204, -0.139]; q <0.001	-0.481 [-0.531, -0.431]; q <0.001	0.309 [0.269, 0.350]; q <0.001
0.8	10	15	-0.180 [-0.214, -0.147]; q <0.001	-0.500 [-0.556, -0.443]; q <0.001	0.319 [0.273, 0.366]; q <0.001
0.8	10	20	-0.184 [-0.219, -0.150]; q <0.001	-0.505 [-0.563, -0.448]; q <0.001	0.321 [0.274, 0.368]; q <0.001
0.8	10	25	-0.188 [-0.223, -0.152]; q <0.001	-0.528 [-0.590, -0.466]; q <0.001	0.341 [0.291, 0.391]; q <0.001
0.8	20	5	-0.080 [-0.092, -0.067]; q <0.001	-0.446 [-0.493, -0.400]; q <0.001	0.367 [0.326, 0.408]; q <0.001
0.8	20	10	-0.088 [-0.101, -0.074]; q <0.001	-0.436 [-0.483, -0.389]; q <0.001	0.348 [0.311, 0.385]; q <0.001
0.8	20	15	-0.090 [-0.104, -0.077]; q <0.001	-0.452 [-0.503, -0.400]; q <0.001	0.361 [0.320, 0.402]; q <0.001
0.8	20	20	-0.086 [-0.099, -0.074]; q <0.001	-0.459 [-0.512, -0.406]; q <0.001	0.373 [0.329, 0.416]; q <0.001
0.8	20	25	-0.087 [-0.103, -0.072]; q <0.001	-0.468 [-0.526, -0.409]; q <0.001	0.380 [0.333, 0.427]; q <0.001
