# Supplementary material for: gNODE: gLV model-informed neural ordinary differential equations for modeling microbial community dynamics
Source: Front Cell Infect Microbiol. 2026 Jul 6;16:1785750. doi: 10.3389/fcimb.2026.1785750 (PMC13381248; doi:10.3389/fcimb.2026.1785750)
Supplement: Supplementary file 4 [file Table3.xlsx]

## Sheet: SupplementaryTable3
Pi	P	SubjectN	Timepoint	gNODE vs NODE	gNODE vs pNODE	pNODE vs NODE
0	10	10	5	-0.138 [-0.162, -0.115]; q <0.001	-0.373 [-0.400, -0.345]; q <0.001	0.234 [0.185, 0.283]; q <0.001
0	10	10	10	-0.145 [-0.166, -0.123]; q <0.001	-0.388 [-0.417, -0.358]; q <0.001	0.243 [0.196, 0.290]; q <0.001
0	10	10	15	-0.150 [-0.173, -0.127]; q <0.001	-0.398 [-0.429, -0.367]; q <0.001	0.248 [0.198, 0.297]; q <0.001
0	10	10	20	-0.148 [-0.171, -0.126]; q <0.001	-0.396 [-0.428, -0.364]; q <0.001	0.248 [0.198, 0.298]; q <0.001
0	10	10	25	-0.154 [-0.178, -0.130]; q <0.001	-0.401 [-0.434, -0.369]; q <0.001	0.247 [0.195, 0.299]; q <0.001
0	10	20	5	-0.085 [-0.110, -0.060]; q <0.001	-0.365 [-0.389, -0.340]; q <0.001	0.280 [0.233, 0.326]; q <0.001
0	10	20	10	-0.096 [-0.117, -0.075]; q <0.001	-0.390 [-0.419, -0.361]; q <0.001	0.293 [0.248, 0.338]; q <0.001
0	10	20	15	-0.097 [-0.119, -0.075]; q <0.001	-0.399 [-0.428, -0.369]; q <0.001	0.302 [0.255, 0.348]; q <0.001
0	10	20	20	-0.091 [-0.113, -0.070]; q <0.001	-0.399 [-0.429, -0.368]; q <0.001	0.307 [0.261, 0.354]; q <0.001
0	10	20	25	-0.098 [-0.121, -0.074]; q <0.001	-0.399 [-0.429, -0.369]; q <0.001	0.301 [0.252, 0.350]; q <0.001
0.2	10	10	5	-0.161 [-0.178, -0.144]; q <0.001	-0.376 [-0.400, -0.352]; q <0.001	0.215 [0.188, 0.242]; q <0.001
0.2	10	10	10	-0.170 [-0.195, -0.145]; q <0.001	-0.386 [-0.404, -0.368]; q <0.001	0.216 [0.189, 0.243]; q <0.001
0.2	10	10	15	-0.171 [-0.199, -0.143]; q <0.001	-0.394 [-0.414, -0.374]; q <0.001	0.223 [0.194, 0.252]; q <0.001
0.2	10	10	20	-0.183 [-0.214, -0.152]; q <0.001	-0.390 [-0.410, -0.370]; q <0.001	0.207 [0.171, 0.243]; q <0.001
0.2	10	10	25	-0.185 [-0.216, -0.153]; q <0.001	-0.394 [-0.418, -0.371]; q <0.001	0.210 [0.167, 0.253]; q <0.001
0.2	10	20	5	-0.088 [-0.112, -0.063]; q <0.001	-0.367 [-0.394, -0.341]; q <0.001	0.280 [0.242, 0.318]; q <0.001
0.2	10	20	10	-0.094 [-0.108, -0.080]; q <0.001	-0.387 [-0.406, -0.367]; q <0.001	0.293 [0.266, 0.320]; q <0.001
0.2	10	20	15	-0.114 [-0.136, -0.093]; q <0.001	-0.393 [-0.414, -0.372]; q <0.001	0.278 [0.256, 0.301]; q <0.001
0.2	10	20	20	-0.096 [-0.110, -0.082]; q <0.001	-0.390 [-0.412, -0.367]; q <0.001	0.294 [0.266, 0.322]; q <0.001
0.2	10	20	25	-0.120 [-0.144, -0.096]; q <0.001	-0.390 [-0.416, -0.365]; q <0.001	0.270 [0.239, 0.301]; q <0.001
0.5	10	10	5	-0.155 [-0.197, -0.113]; q <0.001	-0.379 [-0.418, -0.339]; q <0.001	0.223 [0.160, 0.287]; q <0.001
0.5	10	10	10	-0.160 [-0.203, -0.117]; q <0.001	-0.387 [-0.420, -0.353]; q <0.001	0.227 [0.166, 0.287]; q <0.001
0.5	10	10	15	-0.164 [-0.193, -0.136]; q <0.001	-0.399 [-0.439, -0.359]; q <0.001	0.235 [0.186, 0.283]; q <0.001
0.5	10	10	20	-0.166 [-0.204, -0.129]; q <0.001	-0.398 [-0.440, -0.356]; q <0.001	0.231 [0.166, 0.296]; q <0.001
0.5	10	10	25	-0.157 [-0.185, -0.128]; q <0.001	-0.406 [-0.456, -0.357]; q <0.001	0.250 [0.185, 0.315]; q <0.001
0.5	10	20	5	-0.086 [-0.108, -0.063]; q <0.001	-0.370 [-0.405, -0.335]; q <0.001	0.284 [0.237, 0.332]; q <0.001
0.5	10	20	10	-0.085 [-0.102, -0.067]; q <0.001	-0.388 [-0.416, -0.360]; q <0.001	0.303 [0.270, 0.337]; q <0.001
0.5	10	20	15	-0.104 [-0.124, -0.083]; q <0.001	-0.399 [-0.432, -0.366]; q <0.001	0.295 [0.258, 0.332]; q <0.001
0.5	10	20	20	-0.090 [-0.112, -0.068]; q <0.001	-0.398 [-0.433, -0.363]; q <0.001	0.308 [0.264, 0.353]; q <0.001
0.5	10	20	25	-0.107 [-0.127, -0.087]; q <0.001	-0.402 [-0.444, -0.360]; q <0.001	0.295 [0.245, 0.345]; q <0.001
0.8	10	10	5	-0.157 [-0.191, -0.122]; q <0.001	-0.388 [-0.421, -0.355]; q <0.001	0.231 [0.172, 0.291]; q <0.001
0.8	10	10	10	-0.160 [-0.189, -0.130]; q <0.001	-0.391 [-0.425, -0.357]; q <0.001	0.231 [0.180, 0.283]; q <0.001
0.8	10	10	15	-0.163 [-0.189, -0.137]; q <0.001	-0.404 [-0.441, -0.368]; q <0.001	0.241 [0.190, 0.293]; q <0.001
0.8	10	10	20	-0.163 [-0.199, -0.127]; q <0.001	-0.403 [-0.442, -0.365]; q <0.001	0.240 [0.174, 0.306]; q <0.001
0.8	10	10	25	-0.154 [-0.185, -0.123]; q <0.001	-0.412 [-0.452, -0.373]; q <0.001	0.258 [0.195, 0.321]; q <0.001
0.8	10	20	5	-0.086 [-0.120, -0.053]; q <0.001	-0.381 [-0.417, -0.344]; q <0.001	0.294 [0.240, 0.349]; q <0.001
0.8	10	20	10	-0.088 [-0.105, -0.071]; q <0.001	-0.392 [-0.428, -0.356]; q <0.001	0.304 [0.263, 0.345]; q <0.001
0.8	10	20	15	-0.105 [-0.126, -0.084]; q <0.001	-0.404 [-0.443, -0.365]; q <0.001	0.299 [0.250, 0.349]; q <0.001
0.8	10	20	20	-0.086 [-0.105, -0.066]; q <0.001	-0.404 [-0.445, -0.363]; q <0.001	0.319 [0.271, 0.366]; q <0.001
0.8	10	20	25	-0.112 [-0.143, -0.081]; q <0.001	-0.410 [-0.452, -0.368]; q <0.001	0.298 [0.232, 0.364]; q <0.001
